# Supplementary material for: RNA G-quadruplex (rG4) exacerbates cellular senescence by mediating ribosome pausing
Source: Protein Cell. 2025 Jun 12;16(11):953–67. doi: 10.1093/procel/pwaf047 (PMC12698187; doi:10.1093/procel/pwaf047)
Supplement: pwaf047_Supplementary_Materials [file pwaf047_supplementary_materials.zip]

Archive with 4 entries (4 files):
- WB source data.pdf
- PAC-25078-JZY-Supplementary infomation.pdf
- pwaf047_suppl_Supplementary_Figures_S1-S8.pdf
- pwaf047_suppl_Supplementary_Figures_S6.pdf
